# Supplementary material for: Single-cell transcriptional profiling revealed the protective effects of Buddleoside in sepsis-associated acute liver injury
Source: Front Immunol. 2026 Jan 12;16:1713180. doi: 10.3389/fimmu.2025.1713180 (PMC12832234; doi:10.3389/fimmu.2025.1713180)
Supplement: Supplementary file 2 [file Table2.xlsx]

## Sheet: Sheet1
Supplementary Table 2. Cytokine gene set for GSVA analysis.
ABCD-1
ABCD-2
AGIF3
AMH
BMP3
BMP4
BMP6
BMP7
BMP8B
Camp
Ccl11
Ccl12
Ccl16
Ccl18
Ccl19
Ccl20
Ccl23
Ccl25
Ccl27
Ccl28
Ccl3
Ccl3L1
Ccl4
Ccl4L2
Ccl5
Ccl7
Ccl8
Cd177
Cd40LG
CERS1
CLCF1
Csf1
Csf2
Csf3
Csf3r
Csta2
Cstdc5
Cxcl1
Cxcl10
Cxcl11
Cxcl16
Cxcl2
Cxcl3
Cxcl5
Cxcl6
Cxcl8
Cxcl9
CXCL9
EBI3
EDA
FAM19A1
FAM19A2
FASLG
FGF11
FGF13
FGF18
FGF19
FGF2
FGF22
FGF23
FGF7
FGF9
GDF10
GDF11
GDF15
GDF7
GDF9
GH1
HBEGF
HGF
IFNA1
IFNA2
IFNB1
IFNG
IFNG-AS1
IFNL1
IFNW1
IL10
IL12A
IL12RB1
IL12RB2
IL13
IL15
IL16
IL17C
IL18
IL18R1
IL1A
IL1B
IL1F11
IL1G
IL1RN
IL20
IL21
IL22
IL23A
IL23R
IL24
IL26
IL27
IL2
IL2RA
IL32
IL4
IL5
IL6
IL7
IL8
INHBA
INHBE
Klf2
LIF
Lrg1
LTB
LTA
Ltf
MIF
MIP3B
Ngp
OSM
PDGFA
PDGFB
PDGFC
PDGFD
PF4
PF4V1
PPBP
Retnlg
S100A12
Saa3
SCYL1
SCYL2
SCYL3
SDF1B
Slc8a1
SPP1
Stfa2
TGFB1
TGFB2
TGFB3
TGFA
TNFSF10
TNFSF11
TNFSF12
TNFSF13
TNFSF13B
TNFSF4
TNFSF8
TNFSF9
TNF
TPAR1
TPO
TSLP
TXLNA
VEGFA
VEGFB
VEGFC
XCL1
XCL2
Zfp36l1
